# Supplementary material for: Investigations on the Morphological, Mechanical, Ablative, Physical, Thermal, and Electrical Properties of EPDM-Based Composites for the Exploration of Enhanced Thermal Insulation Potential
Source: Polymers (Basel). 2022 Feb 22;14(5):863. doi: 10.3390/polym14050863 (PMC8912367; doi:10.3390/polym14050863)
Supplement: Supplementary file 1 [file polymers-14-00863-s001.zip]

Archive with 1 entries (1 files):
- polymers-1593844-supplementary-done.pdf
